# Supplementary material for: Real-world evidence for improved outcomes with histamine antagonists and aspirin in 22,560 COVID-19 patients
Source: Signal Transduct Target Ther. 2021 Jul 14;6:267. doi: 10.1038/s41392-021-00689-y (PMC8278809; doi:10.1038/s41392-021-00689-y)
Supplement: Supplementary file 2 — Supplemental Files 1-4 [file 41392_2021_689_MOESM2_ESM.zip]

Archive with 35 entries (32 files):
- Supplemental-files-famotidine_(vent)/
- Supplemental-files-famotidine_(vent)/Outcome_1_Result_b_KM_graph.csv
- __MACOSX/
- __MACOSX/Supplemental-files-famotidine_(vent)/
- __MACOSX/Supplemental-files-famotidine_(vent)/._Outcome_1_Result_b_KM_graph.csv
- Supplemental-files-famotidine_(vent)/Outcome_1_Result_a_MOA_graph.csv
- __MACOSX/Supplemental-files-famotidine_(vent)/._Outcome_1_Result_a_MOA_graph.csv
- Supplemental-files-famotidine_(vent)/Outcome_1_Result_a_MOA_graph_large.png
- __MACOSX/Supplemental-files-famotidine_(vent)/._Outcome_1_Result_a_MOA_graph_large.png
- Supplemental-files-famotidine_(vent)/Outcome_1_Result_a_MOA_graph_small.png
- __MACOSX/Supplemental-files-famotidine_(vent)/._Outcome_1_Result_a_MOA_graph_small.png
- Supplemental-files-famotidine_(vent)/Baseline_Patient_Characteristics.csv
- __MACOSX/Supplemental-files-famotidine_(vent)/._Baseline_Patient_Characteristics.csv
- Supplemental-files-famotidine_(vent)/Outcome_1_Result_b_KM_graph_large.png
- __MACOSX/Supplemental-files-famotidine_(vent)/._Outcome_1_Result_b_KM_graph_large.png
- Supplemental-files-famotidine_(vent)/Outcome_1_Result_b_KM_graph_small.png
- __MACOSX/Supplemental-files-famotidine_(vent)/._Outcome_1_Result_b_KM_graph_small.png
- Supplemental-files-famotidine_(vent)/Outcome_1_Result_b_KM_table.csv
- __MACOSX/Supplemental-files-famotidine_(vent)/._Outcome_1_Result_b_KM_table.csv
- Supplemental-files-famotidine_(vent)/Outcome_1_Result_a_MOA_table.csv
- __MACOSX/Supplemental-files-famotidine_(vent)/._Outcome_1_Result_a_MOA_table.csv
- Supplemental-files-famotidine_(vent)/Outcome_1_Result_b_KM_table.png
- __MACOSX/Supplemental-files-famotidine_(vent)/._Outcome_1_Result_b_KM_table.png
- Supplemental-files-famotidine_(vent)/Outcome_1_Result_a_MOA_table.png
- __MACOSX/Supplemental-files-famotidine_(vent)/._Outcome_1_Result_a_MOA_table.png
- Supplemental-files-famotidine_(vent)/Propensity_Score_Density_Graph_Large.png
- __MACOSX/Supplemental-files-famotidine_(vent)/._Propensity_Score_Density_Graph_Large.png
- Supplemental-files-famotidine_(vent)/_Read_Me.txt
- __MACOSX/Supplemental-files-famotidine_(vent)/.__Read_Me.txt
- Supplemental-files-famotidine_(vent)/Propensity_Score_Density_Graph.csv
- __MACOSX/Supplemental-files-famotidine_(vent)/._Propensity_Score_Density_Graph.csv
- Supplemental-files-famotidine_(vent)/Baseline_Patient_Characteristics.png
- __MACOSX/Supplemental-files-famotidine_(vent)/._Baseline_Patient_Characteristics.png
- Supplemental-files-famotidine_(vent)/Propensity_Score_Density_Graph_Small.png
- __MACOSX/Supplemental-files-famotidine_(vent)/._Propensity_Score_Density_Graph_Small.png
