# Supplementary material for: Real-world evidence for improved outcomes with histamine antagonists and aspirin in 22,560 COVID-19 patients
Source: Signal Transduct Target Ther. 2021 Jul 14;6:267. doi: 10.1038/s41392-021-00689-y (PMC8278809; doi:10.1038/s41392-021-00689-y)
Supplement: Supplementary file 2 — Supplemental Files 1-4 [file 41392_2021_689_MOESM2_ESM.zip › Supplemental-files-famotidine_(vent)/Outcome_1_Result_a_MOA_graph.csv]

Outcome 1 Result 1a Measures of Association Graph
Generated by TriNetX
Graph Data Table
Cohort	CohortName	Risk
1	CovRedef+famotidine+vent	0.28596802841918295
2	CovRedef-famotidine+vent	0.35346358792184723
