# Supplementary material for: Real-world evidence for improved outcomes with histamine antagonists and aspirin in 22,560 COVID-19 patients
Source: Signal Transduct Target Ther. 2021 Jul 14;6:267. doi: 10.1038/s41392-021-00689-y (PMC8278809; doi:10.1038/s41392-021-00689-y)
Supplement: Supplementary file 2 — Supplemental Files 1-4 [file 41392_2021_689_MOESM2_ESM.zip › Supplemental-files-famotidine_(vent)/Outcome_1_Result_b_KM_table.csv]

Outcome 1 Result 1b Kaplan-Meier Table
Generated by TriNetX
Cohort Statistics
Cohort	Cohort Name	Patients in Cohort	Patients with Outcome	Median Survival (Days)	Survival Probability at End of Time Window
1	CovRedef+famotidine+vent	563	161		0.6105079640667241
2	CovRedef-famotidine+vent	563	199		0.5415644894171296
Log-Rank Test
χ²	df	p
7.1740082643967025	1	0.007396732550763986
