# Supplementary material for: Real-world evidence for improved outcomes with histamine antagonists and aspirin in 22,560 COVID-19 patients
Source: Signal Transduct Target Ther. 2021 Jul 14;6:267. doi: 10.1038/s41392-021-00689-y (PMC8278809; doi:10.1038/s41392-021-00689-y)
Supplement: Supplementary file 2 — Supplemental Files 1-4 [file 41392_2021_689_MOESM2_ESM.zip › Supplemental-files-famotidine_(vent)/Outcome_1_Result_a_MOA_table.csv]

Outcome 1 Result 1a Measures of Association Table
Generated by TriNetX
Cohort Statistics
Cohort	Cohort Name	Patients in Cohort	Patients with Outcome	Risk
1	CovRedef+famotidine+vent	563	161	0.28596802841918295
2	CovRedef-famotidine+vent	563	199	0.35346358792184723
Risk Difference
Risk Difference	95 % CI Lower	95 % CI Upper	z	p
-0.06749555950266428	-0.12183360973675955	-0.013157509268569005	-2.4282151067365705	0.015173340887317983
Risk Ratio
Risk Ratio	95 % CI Lower	95 % CI Upper
0.8090452261306533	0.6813290188310008	0.9607020394461693
Odds Ratio
Odds Ratio	95 % CI Lower	95 % CI Upper
0.7325683142078551	0.5696433509117387	0.9420918090633326
