# Supplementary material for: Real-world evidence for improved outcomes with histamine antagonists and aspirin in 22,560 COVID-19 patients
Source: Signal Transduct Target Ther. 2021 Jul 14;6:267. doi: 10.1038/s41392-021-00689-y (PMC8278809; doi:10.1038/s41392-021-00689-y)
Supplement: Supplementary file 3 — Supplemental Files 5-8 [file 41392_2021_689_MOESM3_ESM.zip › Supplemental-files-H1+H2_(vent)/Outcome_1_Result_a_MOA_graph.csv]

Outcome 1 Result 1a Measures of Association Graph
Generated by TriNetX
Graph Data Table
Cohort	CohortName	Risk
1	CovRedef+H1+H2+vent	0.25
2	CovRedef-(H1+H2)+vent	0.3068181818181818
