# Supplementary material for: Real-world evidence for improved outcomes with histamine antagonists and aspirin in 22,560 COVID-19 patients
Source: Signal Transduct Target Ther. 2021 Jul 14;6:267. doi: 10.1038/s41392-021-00689-y (PMC8278809; doi:10.1038/s41392-021-00689-y)
Supplement: Supplementary file 3 — Supplemental Files 5-8 [file 41392_2021_689_MOESM3_ESM.zip › Supplemental-files-H1+H2_(vent)/Outcome_1_Result_b_KM_table.csv]

Outcome 1 Result 1b Kaplan-Meier Table
Generated by TriNetX
Cohort Statistics
Cohort	Cohort Name	Patients in Cohort	Patients with Outcome	Median Survival (Days)	Survival Probability at End of Time Window
1	CovRedef+H1+H2+vent	88	22		0.6679680541795309
2	CovRedef-(H1+H2)+vent	88	27		0.6015892465594529
Log-Rank Test
χ²	df	p
2.197065420618893	1	0.13827375482808865
