# Supplementary material for: Real-world evidence for improved outcomes with histamine antagonists and aspirin in 22,560 COVID-19 patients
Source: Signal Transduct Target Ther. 2021 Jul 14;6:267. doi: 10.1038/s41392-021-00689-y (PMC8278809; doi:10.1038/s41392-021-00689-y)
Supplement: Supplementary file 3 — Supplemental Files 5-8 [file 41392_2021_689_MOESM3_ESM.zip › Supplemental-files-H1+H2_(vent)/Outcome_1_Result_a_MOA_table.csv]

Outcome 1 Result 1a Measures of Association Table
Generated by TriNetX
Cohort Statistics
Cohort	Cohort Name	Patients in Cohort	Patients with Outcome	Risk
1	CovRedef+H1+H2+vent	88	22	0.25
2	CovRedef-(H1+H2)+vent	88	27	0.3068181818181818
Risk Difference
Risk Difference	95 % CI Lower	95 % CI Upper	z	p
-0.05681818181818182	-0.18899121338752237	0.07535484975115872	-0.8408653134322052	0.4004233923347109
Risk Ratio
Risk Ratio	95 % CI Lower	95 % CI Upper
0.8148148148148148	0.5046195413777373	1.3156905906359173
Odds Ratio
Odds Ratio	95 % CI Lower	95 % CI Upper
0.7530864197530863	0.3885033420742834	1.4598050883899025
