# Supplementary material for: Real-world evidence for improved outcomes with histamine antagonists and aspirin in 22,560 COVID-19 patients
Source: Signal Transduct Target Ther. 2021 Jul 14;6:267. doi: 10.1038/s41392-021-00689-y (PMC8278809; doi:10.1038/s41392-021-00689-y)
Supplement: Supplementary file 4 — Supplemental Files 9-12 [file 41392_2021_689_MOESM4_ESM.zip › Supplemental-files-ASA+famo_(vent)/Outcome_1_Result_a_MOA_graph.csv]

Outcome 1 Result 1a Measures of Association Graph
Generated by TriNetX
Graph Data Table
Cohort	CohortName	Risk
1	CovRedef+ASS+HistamineAnta+vent	0.2721311475409836
2	CovRedef-ASS-HistamineAnta+vent	0.40327868852459015
